# Supplementary material for: Role of a lipid metabolism-related lncRNA signature in risk stratification and immune microenvironment for colon cancer
Source: BMC Med Genomics. 2022 Oct 21;15:221. doi: 10.1186/s12920-022-01369-8 (PMC9590147; doi:10.1186/s12920-022-01369-8)
Supplement: Supplementary file 2 — Additional file 2: Table S1. Genes related to lipid metabolism. [file 12920_2022_1369_MOESM2_ESM.xlsx]

## Sheet: Sheet1
Table S1. Genes related to lipid metabolism.
Ensembl	GeneSymbol	Name
ENSG00000187980	PLA2G2C	Phospholipase A2 Group IIC
ENSG00000117215	PLA2G2D	Phospholipase A2 Group IID
ENSG00000087253	LPCAT2	Lysophosphatidylcholine Acyltransferase 2
ENSG00000123739	PLA2G12A	Phospholipase A2 Group XIIA
ENSG00000075651	PLD1	Phospholipase D1
ENSG00000100288	CHKB	Choline Kinase Beta
ENSG00000241878	PISD	Phosphatidylserine Decarboxylase
ENSG00000129219	PLD2	Phospholipase D2
ENSG00000102230	PCYT1B	Phosphate Cytidylyltransferase 1B, Choline
ENSG00000143797	MBOAT2	Membrane Bound O-Acyltransferase Domain Containing 2
ENSG00000119927	GPAM	Glycerol-3-Phosphate Acyltransferase, Mitochondrial
ENSG00000101670	LIPG	Lipase G, Endothelial Type
ENSG00000149091	DGKZ	Diacylglycerol Kinase Zeta
ENSG00000153933	DGKE	Diacylglycerol Kinase Epsilon
ENSG00000077044	DGKD	Diacylglycerol Kinase Delta
ENSG00000102780	DGKH	Diacylglycerol Kinase Eta
ENSG00000172197	MBOAT1	Membrane Bound O-Acyltransferase Domain Containing 1
ENSG00000198814	GK	Glycerol Kinase
ENSG00000062282	DGAT2	Diacylglycerol O-Acyltransferase 2
ENSG00000196475	GK2	Glycerol Kinase 2
ENSG00000102393	GLA	Galactosidase Alpha
ENSG00000164904	ALDH7A1	Aldehyde Dehydrogenase 7 Family Member A1
ENSG00000006530	AGK	Acylglycerol Kinase
ENSG00000149476	TKFC	Triokinase And FMN Cyclase
ENSG00000160216	AGPAT3	1-Acylglycerol-3-Phosphate O-Acyltransferase 3
ENSG00000147160	AWAT2	Acyl-CoA Wax Alcohol Acyltransferase 2
ENSG00000026652	AGPAT4	1-Acylglycerol-3-Phosphate O-Acyltransferase 4
ENSG00000085662	AKR1B1	Aldo-Keto Reductase Family 1 Member B
ENSG00000266200	PNLIPRP2	Pancreatic Lipase Related Protein 2
ENSG00000187021	PNLIPRP1	Pancreatic Lipase Related Protein 1
ENSG00000175535	PNLIP	Pancreatic Lipase
ENSG00000185000	DGAT1	Diacylglycerol O-Acyltransferase 1
ENSG00000168237	GLYCTK	Glycerate Kinase
ENSG00000175445	LPL	Lipoprotein Lipase
ENSG00000137124	ALDH1B1	Aldehyde Dehydrogenase 1 Family Member B1
ENSG00000145214	DGKQ	Diacylglycerol Kinase Theta
ENSG00000111275	ALDH2	Aldehyde Dehydrogenase 2 Family Member
ENSG00000136267	DGKB	Diacylglycerol Kinase Beta
ENSG00000058866	DGKG	Diacylglycerol Kinase Gamma
ENSG00000117448	AKR1A1	Aldo-Keto Reductase Family 1 Member A1
ENSG00000065357	DGKA	Diacylglycerol Kinase Alpha
ENSG00000162407	PLPP3	Phospholipid Phosphatase 3
ENSG00000166035	LIPC	Lipase C, Hepatic Type
ENSG00000157680	DGKI	Diacylglycerol Kinase Iota
ENSG00000172954	LCLAT1	Lysocardiolipin Acyltransferase 1
ENSG00000138678	GPAT3	Glycerol-3-Phosphate Acyltransferase 3
ENSG00000074416	MGLL	Monoglyceride Lipase
ENSG00000158669	GPAT4	Glycerol-3-Phosphate Acyltransferase 4
ENSG00000143149	ALDH9A1	Aldehyde Dehydrogenase 9 Family Member A1
ENSG00000072210	ALDH3A2	Aldehyde Dehydrogenase 3 Family Member A2
ENSG00000100344	PNPLA3	Patatin Like Phospholipase Domain Containing 3
ENSG00000067113	PLPP1	Phospholipid Phosphatase 1
ENSG00000141934	PLPP2	Phospholipid Phosphatase 2
ENSG00000204310	AGPAT1	1-Acylglycerol-3-Phosphate O-Acyltransferase 1
ENSG00000169692	AGPAT2	1-Acylglycerol-3-Phosphate O-Acyltransferase 2
ENSG00000170835	CEL	Carboxyl Ester Lipase
ENSG00000186281	GPAT2	Glycerol-3-Phosphate Acyltransferase 2, Mitochondrial
ENSG00000182333	LIPF	Lipase F, Gastric Type
ENSG00000133027	PEMT	Phosphatidylethanolamine N-Methyltransferase
ENSG00000103066	PLA2G15	Phospholipase A2 Group XV
ENSG00000167588	GPD1	Glycerol-3-Phosphate Dehydrogenase 1
ENSG00000152642	GPD1L	Glycerol-3-Phosphate Dehydrogenase 1 Like
ENSG00000123684	LPGAT1	Lysophosphatidylglycerol Acyltransferase 1
ENSG00000125505	MBOAT7	Membrane Bound O-Acyltransferase Domain Containing 7
ENSG00000070748	CHAT	Choline O-Acetyltransferase
ENSG00000153395	LPCAT1	Lysophosphatidylcholine Acyltransferase 1
ENSG00000156471	PTDSS1	Phosphatidylserine Synthase 1
ENSG00000087085	ACHE	Acetylcholinesterase (Cartwright Blood Group)
ENSG00000100078	PLA2G3	Phospholipase A2 Group III
ENSG00000139163	ETNK1	Ethanolamine Kinase 1
ENSG00000161217	PCYT1A	Phosphate Cytidylyltransferase 1A, Choline
ENSG00000168970	JMJD7-PLA2G4B	JMJD7-PLA2G4B Readthrough
ENSG00000111666	CHPT1	Choline Phosphotransferase 1
ENSG00000184381	PLA2G6	Phospholipase A2 Group VI
ENSG00000188784	PLA2G2E	Phospholipase A2 Group IIE
ENSG00000069764	PLA2G10	Phospholipase A2 Group X
ENSG00000111684	LPCAT3	Lysophosphatidylcholine Acyltransferase 3
ENSG00000188257	PLA2G2A	Phospholipase A2 Group IIA
ENSG00000143845	ETNK2	Ethanolamine Kinase 2
ENSG00000116711	PLA2G4A	Phospholipase A2 Group IVA
ENSG00000127472	PLA2G5	Phospholipase A2 Group V
ENSG00000138308	PLA2G12B	Phospholipase A2 Group XIIB
ENSG00000243708	PLA2G4B	Phospholipase A2 Group IVB
ENSG00000174915	PTDSS2	Phosphatidylserine Synthase 2
ENSG00000158786	PLA2G2F	Phospholipase A2 Group IIF
ENSG00000185813	PCYT2	Phosphate Cytidylyltransferase 2, Ethanolamine
ENSG00000163624	CDS1	CDP-Diacylglycerol Synthase 1
ENSG00000087157	PGS1	Phosphatidylglycerophosphate Synthase 1
ENSG00000120992	LYPLA1	Lysophospholipase 1
ENSG00000170890	PLA2G1B	Phospholipase A2 Group IB
ENSG00000170222	ADPRM	ADP-Ribose/CDP-Alcohol Diphosphatase, Manganese Dependent
ENSG00000103502	CDIPT	CDP-Diacylglycerol--Inositol 3-Phosphatidyltransferase
ENSG00000101290	CDS2	CDP-Diacylglycerol Synthase 2
ENSG00000173868	PHOSPHO1	Phosphoethanolamine/Phosphocholine Phosphatase 1
ENSG00000102125	TAFAZZIN	Tafazzin, Phospholipid-Lysophospholipid Transacylase
ENSG00000116906	GNPAT	Glyceronephosphate O-Acyltransferase
ENSG00000176454	LPCAT4	Lysophosphatidylcholine Acyltransferase 4
ENSG00000188089	PLA2G4E	Phospholipase A2 Group IVE
ENSG00000110721	CHKA	Choline Kinase Alpha
ENSG00000011009	LYPLA2	Lysophospholipase 2
ENSG00000213398	LCAT	Lecithin-Cholesterol Acyltransferase
ENSG00000088766	CRLS1	Cardiolipin Synthase 1
ENSG00000115159	GPD2	Glycerol-3-Phosphate Dehydrogenase 2
ENSG00000136960	ENPP2	Ectonucleotide Pyrophosphatase/Phosphodiesterase 2
ENSG00000007168	PAFAH1B1	Platelet Activating Factor Acetylhydrolase 1b Regulatory Subunit 1
ENSG00000164303	ENPP6	Ectonucleotide Pyrophosphatase/Phosphodiesterase 6
ENSG00000018510	AGPS	Alkylglycerone Phosphate Synthase
ENSG00000079462	PAFAH1B3	Platelet Activating Factor Acetylhydrolase 1b Catalytic Subunit 3
ENSG00000158006	PAFAH2	Platelet Activating Factor Acetylhydrolase 2
ENSG00000146070	PLA2G7	Phospholipase A2 Group VII
ENSG00000168092	PAFAH1B2	Platelet Activating Factor Acetylhydrolase 1b Catalytic Subunit 2
ENSG00000128242	GAL3ST1	Galactose-3-O-Sulfotransferase 1
ENSG00000163082	SGPP2	Sphingosine-1-Phosphate Phosphatase 2
ENSG00000170266	GLB1	Galactosidase Beta 1
ENSG00000054983	GALC	Galactosylceramidase
ENSG00000164023	SGMS2	Sphingomyelin Synthase 2
ENSG00000177628	GBA	Glucosylceramidase Beta
ENSG00000063176	SPHK2	Sphingosine Kinase 2
ENSG00000115488	NEU2	Neuraminidase 2
ENSG00000204386	NEU1	Neuraminidase 1
ENSG00000177076	ACER2	Alkaline Ceramidase 2
ENSG00000148154	UGCG	UDP-Glucose Ceramide Glucosyltransferase
ENSG00000168350	DEGS2	Delta 4-Desaturase, Sphingolipid 2
ENSG00000100299	ARSA	Arylsulfatase A
ENSG00000176170	SPHK1	Sphingosine Kinase 1
ENSG00000166224	SGPL1	Sphingosine-1-Phosphate Lyase 1
ENSG00000162139	NEU3	Neuraminidase 3
ENSG00000136699	SMPD4	Sphingomyelin Phosphodiesterase 4
ENSG00000198964	SGMS1	Sphingomyelin Synthase 1
ENSG00000078124	ACER3	Alkaline Ceramidase 3
ENSG00000100422	CERK	Ceramide Kinase
ENSG00000135587	SMPD2	Sphingomyelin Phosphodiesterase 2
ENSG00000182156	ENPP7	Ectonucleotide Pyrophosphatase/Phosphodiesterase 7
ENSG00000143753	DEGS1	Delta 4-Desaturase, Sphingolipid 1
ENSG00000126821	SGPP1	Sphingosine-1-Phosphate Phosphatase 1
ENSG00000204099	NEU4	Neuraminidase 4
ENSG00000167769	ACER1	Alkaline Ceramidase 1
ENSG00000104763	ASAH1	N-Acylsphingosine Amidohydrolase 1
ENSG00000166311	SMPD1	Sphingomyelin Phosphodiesterase 1
ENSG00000118276	B4GALT6	Beta-1,4-Galactosyltransferase 6
ENSG00000100596	SPTLC2	Serine Palmitoyltransferase Long Chain Base Subunit 2
ENSG00000090054	SPTLC1	Serine Palmitoyltransferase Long Chain Base Subunit 1
ENSG00000103056	SMPD3	Sphingomyelin Phosphodiesterase 3
ENSG00000119537	KDSR	3-Ketodihydrosphingosine Reductase
ENSG00000174607	UGT8	UDP Glycosyltransferase 8
ENSG00000188611	ASAH2	N-Acylsphingosine Amidohydrolase 2
ENSG00000176383	B3GNT4	UDP-GlcNAc:BetaGal Beta-1,3-N-Acetylglucosaminyltransferase 4
ENSG00000170340	B3GNT2	UDP-GlcNAc:BetaGal Beta-1,3-N-Acetylglucosaminyltransferase 2
ENSG00000064225	ST3GAL6	ST3 Beta-Galactoside Alpha-2,3-Sialyltransferase 6
ENSG00000086062	B4GALT1	Beta-1,4-Galactosyltransferase 1
ENSG00000176597	B3GNT5	UDP-GlcNAc:BetaGal Beta-1,3-N-Acetylglucosaminyltransferase 5
ENSG00000172461	FUT9	Fucosyltransferase 9
ENSG00000180549	FUT7	Fucosyltransferase 7
ENSG00000156413	FUT6	Fucosyltransferase 6
ENSG00000130383	FUT5	Fucosyltransferase 5
ENSG00000196371	FUT4	Fucosyltransferase 4
ENSG00000171124	FUT3	Fucosyltransferase 3 (Lewis Blood Group)
ENSG00000176920	FUT2	Fucosyltransferase 2
ENSG00000174951	FUT1	Fucosyltransferase 1 (H Blood Group)
ENSG00000174684	B4GAT1	Beta-1,4-Glucuronyltransferase 1
ENSG00000111846	GCNT2	Glucosaminyl (N-Acetyl) Transferase 2 (I Blood Group)
ENSG00000179913	B3GNT3	UDP-GlcNAc:BetaGal Beta-1,3-N-Acetylglucosaminyltransferase 3
ENSG00000183778	B3GALT5	Beta-1,3-Galactosyltransferase 5
ENSG00000175164	ABO	ABO, Alpha 1-3-N-Acetylgalactosaminyltransferase And Alpha 1-3-Galactosyltransferase
ENSG00000158850	B4GALT3	Beta-1,4-Galactosyltransferase 3
ENSG00000117411	B4GALT2	Beta-1,4-Galactosyltransferase 2
ENSG00000110080	ST3GAL4	ST3 Beta-Galactoside Alpha-2,3-Sialyltransferase 4
ENSG00000121578	B4GALT4	Beta-1,4-Galactosyltransferase 4
ENSG00000126091	ST3GAL3	ST3 Beta-Galactoside Alpha-2,3-Sialyltransferase 3
ENSG00000162630	B3GALT2	Beta-1,3-Galactosyltransferase 2
ENSG00000172318	B3GALT1	Beta-1,3-Galactosyltransferase 1
ENSG00000111728	ST8SIA1	ST8 Alpha-N-Acetyl-Neuraminide Alpha-2,8-Sialyltransferase 1
ENSG00000128274	A4GALT	Alpha 1,4-Galactosyltransferase (P Blood Group)
ENSG00000157350	ST3GAL2	ST3 Beta-Galactoside Alpha-2,3-Sialyltransferase 2
ENSG00000148288	GBGT1	Globoside Alpha-1,3-N-Acetylgalactosaminyltransferase 1 (FORS Blood Group)
ENSG00000008513	ST3GAL1	ST3 Beta-Galactoside Alpha-2,3-Sialyltransferase 1
ENSG00000049860	HEXB	Hexosaminidase Subunit Beta
ENSG00000198951	NAGA	Alpha-N-Acetylgalactosaminidase
ENSG00000169255	B3GALNT1	Beta-1,3-N-Acetylgalactosaminyltransferase 1 (Globoside Blood Group)
ENSG00000213614	HEXA	Hexosaminidase Subunit Alpha
ENSG00000136840	ST6GALNAC4	ST6 N-Acetylgalactosaminide Alpha-2,6-Sialyltransferase 4
ENSG00000184005	ST6GALNAC3	ST6 N-Acetylgalactosaminide Alpha-2,6-Sialyltransferase 3
ENSG00000160408	ST6GALNAC6	ST6 N-Acetylgalactosaminide Alpha-2,6-Sialyltransferase 6
ENSG00000135454	B4GALNT1	Beta-1,4-N-Acetyl-Galactosaminyltransferase 1
ENSG00000117069	ST6GALNAC5	ST6 N-Acetylgalactosaminide Alpha-2,6-Sialyltransferase 5
ENSG00000169359	SLC33A1	Solute Carrier Family 33 Member 1
ENSG00000115525	ST3GAL5	ST3 Beta-Galactoside Alpha-2,3-Sialyltransferase 5
ENSG00000235863	B3GALT4	Beta-1,3-Galactosyltransferase 4
ENSG00000101638	ST8SIA5	ST8 Alpha-N-Acetyl-Neuraminide Alpha-2,8-Sialyltransferase 5
