# Supplementary material for: Role of a lipid metabolism-related lncRNA signature in risk stratification and immune microenvironment for colon cancer
Source: BMC Med Genomics. 2022 Oct 21;15:221. doi: 10.1186/s12920-022-01369-8 (PMC9590147; doi:10.1186/s12920-022-01369-8)
Supplement: Supplementary file 5 — Additional file 5: Table S2. The enriched pathways of the Cluster 1 and 2. [file 12920_2022_1369_MOESM5_ESM.xlsx]

## Sheet: Sheet1
Table S2. The enriched pathways of the Cluster 1 and 2.
Name	ES	NES	NOM p-val	FDR q-val
KEGG_ALZHEIMERS_DISEASE	0.595969	2.13244	0	0.0147122
KEGG_PARKINSONS_DISEASE	0.699493	2.11257	0	0.0102674
KEGG_OXIDATIVE_PHOSPHORYLATION	0.700193	2.0632	0	0.0143542
KEGG_GLUTATHIONE_METABOLISM	0.614848	1.99085	0.00196464	0.0270728
KEGG_ARGININE_AND_PROLINE_METABOLISM	0.595883	1.98764	0	0.0222573
KEGG_GLYCOLYSIS_GLUCONEOGENESIS	0.59974	1.98217	0.00389105	0.0198687
KEGG_PROTEASOME	0.72915	1.95156	0.00976562	0.0243694
KEGG_CITRATE_CYCLE_TCA_CYCLE	0.722317	1.93026	0.0104384	0.0269368
KEGG_HUNTINGTONS_DISEASE	0.543316	1.92871	0.00647948	0.0242523
KEGG_GALACTOSE_METABOLISM	0.625692	1.91695	0.00195312	0.0250471
KEGG_VALINE_LEUCINE_AND_ISOLEUCINE_DEGRADATION	0.63993	1.8927	0.010989	0.0288726
KEGG_TRYPTOPHAN_METABOLISM	0.566406	1.89104	0.00191571	0.0270775
KEGG_AMINO_SUGAR_AND_NUCLEOTIDE_SUGAR_METABOLISM	0.555159	1.87919	0.00215517	0.0289229
KEGG_BIOSYNTHESIS_OF_UNSATURATED_FATTY_ACIDS	0.611185	1.80615	0.0125261	0.0528705
KEGG_PORPHYRIN_AND_CHLOROPHYLL_METABOLISM	0.545646	1.76	0.00519931	0.0722799
KEGG_FRUCTOSE_AND_MANNOSE_METABOLISM	0.562828	1.75911	0.0243902	0.067946
KEGG_STEROID_BIOSYNTHESIS	0.712543	1.7455	0.0263158	0.0713939
KEGG_LYSOSOME	0.479171	1.68788	0.0518359	0.104298
KEGG_GRAFT_VERSUS_HOST_DISEASE	0.692557	1.65617	0.0549242	0.121193
KEGG_GLYCOSAMINOGLYCAN_DEGRADATION	0.545675	1.56982	0.0595903	0.168514
KEGG_FATTY_ACID_METABOLISM	0.518248	1.56389	0.0524017	0.167066
KEGG_SPHINGOLIPID_METABOLISM	0.450889	1.55724	0.0463158	0.166357
KEGG_PATHOGENIC_ESCHERICHIA_COLI_INFECTION	0.452172	1.54968	0.0427699	0.166627
KEGG_PHENYLALANINE_METABOLISM	0.530647	1.50263	0.0550098	0.180594
KEGG_CARDIAC_MUSCLE_CONTRACTION	0.449783	1.49181	0.0481283	0.185031
KEGG_ABC_TRANSPORTERS	-0.492737	-1.79697	0.00484261	0.746554
KEGG_ALPHA_LINOLENIC_ACID_METABOLISM	-0.546033	-1.67514	0.0107991	0.9172
KEGG_TASTE_TRANSDUCTION	-0.476434	-1.60747	0.0217984	0.957183
KEGG_PHOSPHATIDYLINOSITOL_SIGNALING_SYSTEM	-0.45137	-1.59087	0.0402414	0.798944
KEGG_GLYCEROPHOSPHOLIPID_METABOLISM	-0.38621	-1.49388	0.034	1
KEGG_LINOLEIC_ACID_METABOLISM	-0.444348	-1.45348	0.0533643	1
KEGG_MTOR_SIGNALING_PATHWAY	-0.386048	-1.44227	0.0590631	0.98128
Abbreviations: ES = Enrichment scores; NES = Normalized enrichment score; NOM p-val = Nominal p value; FDR q-val = False discovery rate q value.
